# Supplementary material for: Extraction Components and Dyeing Effect of Cotinus coggygria Scop. in Water–Ethanol Systems
Source: Materials (Basel). 2026 Feb 7;19(4):647. doi: 10.3390/ma19040647 (PMC12941689; doi:10.3390/ma19040647)
Supplement: Supplementary file 1 [file materials-19-00647-s001.zip]

Archive with 1 entries (1 files):
- materials-4109616-supplementary.pdf
